# Supplementary material for: New Aspects of Degradation in Silicone Rubber under UVA and UVB Irradiation: A Gas Chromatography–Mass Spectrometry Study
Source: Polymers (Basel). 2021 Jul 5;13(13):2215. doi: 10.3390/polym13132215 (PMC8271979; doi:10.3390/polym13132215)
Supplement: Supplementary file 1 [file polymers-13-02215-s001.zip]

Archive with 1 entries (1 files):
- polymers-1209729-SI.pdf
